# Supplementary material for: Partners in time: Cospeciation and host-switching shape the evolution of Leishmania parasites
Source: PLoS Negl Trop Dis. 2025 Dec 23;19(12):e0013814. doi: 10.1371/journal.pntd.0013814 (PMC12725659; doi:10.1371/journal.pntd.0013814)
Supplement: S1 Table — (XLSX) [file pntd.0013814.s001.xlsx]

## Sheet: Sheet1
Leishmania spp.	Subgenus	Accession number	Code PACo	Host	Accession number	Code PACo	doi	Observations
Leishmania aethiopica	Leishmania	LaetKC31	Laet	Phlebotomus sergenti	OR076307	Pser	10.1038/s42003-022-03240-z
Leishmania amazonensis	Leishmania	LamaAF54	Lama	Nyssomyia flaviscutellata	KX356036.1	Nfla	10.1038/s42003-022-03240-z
Leishmania donovani	Leishmania	LdonKC81	Ldon	Phlebotomus argentipes	MW094266.1	Parg	10.1038/s42003-022-03240-z
Leishmania donovani	Leishmania	LdonKC81	Ldon	Phlebotomus orientalis	KR020559.1	Pori	10.1038/s42003-022-03240-z
Leishmania donovani	Leishmania	LdonKC81	Ldon	Phlebotomus martini	JX105040.1	Pmar	10.1038/s42003-022-03240-z
Leishmania donovani	Leishmania	LdonKC81	Ldon	Phlebotomus alexandri	OR076304.1	Pale	10.1038/s42003-022-03240-z
Leishmania infantum	Leishmania	LinfKC81	Linf	Phlebotomus ariasi	OR076219.1	Pari	10.1038/s42003-022-03240-z
Leishmania infantum	Leishmania	LinfKC81	Linf	Phlebotomus perniciosus	OR076313.1	Pper	10.1038/s42003-022-03240-z
Leishmania infantum	Leishmania	LinfKC81	Linf	Lutzomyia longipalpis	OR773243.1	Llon	10.1038/s42003-022-03240-z
Leishmania infantum	Leishmania	LinfKC81	Linf	Lutzomyia cruzi	KP112577.1	Lcru	10.1038/s42003-022-03240-z
Leishmania major	Leishmania	LmajKC04	Lmaj	Phlebotomus papatasi	OR076314.1	Ppap	10.1038/s42003-022-03240-z
Leishmania major	Leishmania	LmajKC04	Lmaj	Phlebotomus duboscqi	KY911406.1	Pdub	10.1038/s42003-022-03240-z
Leishmania major	Leishmania	LmajKC04	Lmaj	Phlebotomus salehi	KY883623.1	Psal	10.1038/s42003-022-03240-z
Leishmania major	Leishmania	LmajKC04	Lmaj	Phlebotomus caucasicus	MK521047.1	Pcau	10.1038/s42003-022-03240-z
Leishmania mexicana	Leishmania	LmexAF64	Lmex	Lutzomyia olmeca	GU001742.1	Lolm	10.1038/s42003-022-03240-z
Leishmania mexicana	Leishmania	LmexAF64	Lmex	Lutzomyia ayacuchensis	AB984449.1	Laya	10.1038/s42003-022-03240-z
Leishmania tropica	Leishmania	LtroKM19	Ltro	Phlebotomus sergenti	OR076307	Pser	10.1038/s42003-022-03240-z
Leishmania tropica	Leishmania	LtroKM19	Ltro	Phlebotomus arabicus	KF483670.1	Para	10.1038/s42003-022-03240-z
Leishmania killicki	Leishmania	LkilKM32	Lkil	Phlebotomus sergenti	OR076307	Pser	10.1016/j.micinf.2011.02.008
Leishmania turanica	Leishmania	LturKC18	Ltur	Phlebotomus papatasi	OR076314.1	Ppap	10.1186/1756-3305-5-219
Leishmania enriettii	Mundinia	LenrAF27	Lenr	Culicoides sonorensis	KM989592.1	Cson	10.1371/journal.pntd.0004060	This was laboratory-based, not sympatric con L. enriettii
Leishmania enriettii	Mundinia	LenrAF27	Lenr	Lutzomyia longipalpis	OR773243.1	Llon	10.1371/journal.pntd.0004060
Leishmania enriettii	Mundinia	LenrAF27	Lenr	Forcipomyia velox	KT278280.1	Fvel	10.1016/j.ijpara.2010.12.008	Forcipomyia velox was chosen instead
Leishmania martiniquensis	Mundinia	LmarKM63	Lmar	Phlebotomus stantoni	MF966710.1	Psta	10.1016/j.actatropica.2023.106949
Leishmania martiniquensis	Mundinia	LmarKM63	Lmar	Sergentomyia indica	MK807990.1	Sind	10.1016/j.actatropica.2023.106949
Leishmania martiniquensis	Mundinia	LmarKM63	Lmar	Sergentomyia barraudi	LC136903.1	Sbar	10.4269/ajtmh.16-0604
Leishmania martiniquensis	Mundinia	LmarKM63	Lmar	Culicoides peregrinus	ON002405.1	Cper	doi.org/10.3389/fmicb.2023.1235254
Leishmania orientalis	Mundinia	LoriMG32	Lori	Sergentomyia iyengari	MF966734.1	Siye	10.1093/jme/tjy069
Leishmania adleri	Sauroleishmania	LadlAF53	Ladl	Phlebotomus orientalis	KR020559.1	Pori	10.1186/s13071-022-05417-1
Leishmania adleri	Sauroleishmania	LadlAF53	Ladl	Phlebotomus argentipes	MW094266.1	Parg	10.1186/s13071-022-05417-1
Leishmania adleri	Sauroleishmania	LadlAF53	Ladl	Sergentomyia clydei	KY883631.1	Scly	10.1080/00034983.1958.11685846
Leishmania gymnodactyli	Sauroleishmania	LgymAF59	Lgym	Phlebotomus papatasi	OR076314.1	Ppap	https://pubmed.ncbi.nlm.nih.gov/940687/
Leishmania hoogstraali	Sauroleishmania	LhooAF62	Lhoo	Phlebotomus orientalis	KR020559.1	Pori	10.1186/s13071-022-05417-1
Leishmania hoogstraali	Sauroleishmania	LhooAF62	Lhoo	Phlebotomus argentipes	MW094266.1	Parg	10.1186/s13071-022-05417-1
Leishmania tarentolae	Sauroleishmania	LtarAF66	Ltar	Phlebotomus perniciosus	OR076313.1	Pper	10.1186/s13071-021-04973-2
Leishmania tarentolae	Sauroleishmania	LtarAF66	Ltar	Phlebotomus papatasi	OR076314.1	Ppap	10.1016/S0035-9203(29)90025-0
Leishmania tarentolae	Sauroleishmania	LtarAF66	Ltar	Sergentomyia minuta	OR076305.1	Smin	10.1111/mve.12464
Leishmania braziliensis	Viannia	LbraMT62	Lbra	Lutzomyia migonei	GU909509.1	Lmig	10.1038/s42003-022-03240-z
Leishmania braziliensis	Viannia	LbraMT62	Lbra	Nyssomyia neivai	OP719772.1	Nnei	10.1038/s42003-022-03240-z
Leishmania braziliensis	Viannia	LbraMT62	Lbra	Psychodopygus carrerai	OQ922718.1	Pcar	10.1038/s42003-022-03240-z
Leishmania guyanensis	Viannia	LguyMT56	Lguy	Nyssomyia whitmani	OR773273.1	Nwhi	10.1038/s42003-022-03240-z
Leishmania guyanensis	Viannia	LguyMT56	Lguy	Nyssomyia shawi	OQ922492.1	Nsha	10.1038/s42003-022-03240-z
Leishmania guyanensis	Viannia	LguyMT56	Lguy	Nyssomyia neivai	OP719772.1	Nnei	10.1038/s42003-022-03240-z
Leishmania guyanensis	Viannia	LguyMT56	Lguy	Psychodopygus carrerai	OQ922718.1	Pcar	10.1038/s42003-022-03240-z
Leishmania lainsoni	Viannia	LlaiKT92	Llai	Trichophoromyia ubiquitalis	OQ922893.1	Tubi	10.1038/s42003-022-03240-z
Leishmania naiffi	Viannia	LnaiKT91	Lnai	Psychodopygus ayrozai	OP964337.1	Payr	10.1038/s42003-022-03240-z
Leishmania naiffi	Viannia	LnaiKT91	Lnai	Psychodopygus squamiventris	MH281929.1	Psqu	10.1038/s42003-022-03240-z
Leishmania panamensis	Viannia	LpanAF65	Lpan	Lutzomyia gomezi	OP964227.1	Lgom	10.1038/s42003-022-03240-z
Leishmania panamensis	Viannia	LpanAF65	Lpan	Lutzomyia hartmanni	OP964230.1	Lhar	10.1038/s42003-022-03240-z
Leishmania panamensis	Viannia	LpanAF65	Lpan	Lutzomyia trapidoi	KC921305.1	Ltra	10.1038/s42003-022-03240-z
Leishmania panamensis	Viannia	LpanAF65	Lpan	Lutzomyia yuilli	KC921326.1	Lyui	10.1038/s42003-022-03240-z
Leishmania peruviana	Viannia	LperKT95	Lper	Lutzomyia peruensis	AB984459.1	Lper	10.1038/s42003-022-03240-z
Leishmania peruviana	Viannia	LperKT95	Lper	Lutzomyia verrucarum	AB984470.1	Lver	10.1038/s42003-022-03240-z
