# Supplementary material for: Partners in time: Cospeciation and host-switching shape the evolution of Leishmania parasites
Source: PLoS Negl Trop Dis. 2025 Dec 23;19(12):e0013814. doi: 10.1371/journal.pntd.0013814 (PMC12725659; doi:10.1371/journal.pntd.0013814)
Supplement: S2 Table — These species are accompanied by the codes used for subsequent analyses. (XLSX) [file pntd.0013814.s002.xlsx]

## Sheet: Sheet1
Leishmania spp.	Subgenus	Strain	Country	Genbank accession number	Code PACo	Host	Genbank accession number	Code PACo	Included in dataset II?
Leishmania aethiopica	Leishmania	MPRV/ET/71/L111	Ethiopia	KC158731	LaetKC31	Procavia capensis	KM245022.1	PcapKM22	Yes
Leishmania aethiopica	Leishmania	MHOM/ET/81/1091-81	Ethiopia	KC158730	LaetKC30	Homo sapiens	EF488201.1:14750	HsapiensEF01	Yes
Leishmania amazonensis	Leishmania	MHOM/BR/73/LV78	NA	AF009154.1	LamaAF54	Homo sapiens	EF488201.1:14750	HsapiensEF01	Yes
Leishmania arabica	Leishmania	MPSA/SA/83/JISH220	Saudi Arabia	KC158648	LaraKC48	Psammomys	NC_037509.1:14151-15294	PobesusNC09	Yes
Leishmania donovani	Leishmania	MHOM/IN/61/L13	India	KC158681.1	LdonKC81	Homo sapiens	EF488201.1:14750	HsapiensEF01	Yes
Leishmania ellisi	Leishmania	OR695081	USA	OR695081	LellOR81	Homo sapiens	EF488201.1:14750	NA	Did not overlap with other sequences
Leishmania garnhami	Leishmania	NA	NA	NA	NA	NA	NA	NA	NA
Leishmania infantum	Leishmania	MHOM/ES/2014/BCN-857	Spain	MT498952.1	LinfMT52	Homo sapiens	EF488201.1:14750	HsapiensEF01	Yes
Leishmania infantum	Leishmania	NA	NA	KC158681.1	LinfKC81	Canis lupus familiaris	KU290413.1:14183-15322	ClupusfamKU13	Yes
Leishmania major	Leishmania	MHOM/IL/83/IL24	Israel	KC158613.1	LmajKC13	Homo sapiens	EF488201.1:14750	HsapiensEF01	Yes
Leishmania major	Leishmania	MMER/MA/81/LEM309	Morocco	KC158604.1	LmajKC04	Meriones shawi	KP899524.1	MshaKP24	No
Leishmania major	Leishmania	MRHO/SU/59/P-STRAIN	Uzbekistan	KC158590	LmajKC90	Rhombomys opimus	MK359635.1:14137-15280	RopimusMK35	No
Leishmania major	Leishmania	MCAN/EG/83/ASC-D1	Egypt	KC158632.1	LmajKC32	Canis lupus familiaris	KU290413.1:14183-15322	ClupusfamKU13	Yes
Leishmania mexicana	Leishmania	MNYC/BZ/62/M379	Brazil	AF009164.1	LmexAF64	Homo sapiens	EF488201.1:14750	HsapiensEF01	Yes
Leishmania tropica	Leishmania	LEM5506	Tunisia	KM086319.1	LtroKM19	Homo sapiens	EF488201.1:14750	HsapiensEF01	Yes
Leishmania killicki	Leishmania	LEM6421	Tunisia	KM086332	LkilKM32	Homo sapiens	EF488201.1:14750	HsapiensEF01	Yes
Leishmania turanica	Leishmania	MRHO/MN/83/MNR-6	Mongolia	KC158740	LturKC40	Rhombomys opimus	MK359635.1:14137-15280	RopimusMK35	No
Leishmania turanica	Leishmania	MMEL/SU/79/MEL	Georgia	KC158618.1	LturKC18	Meles meles	AM711900.1:14170-15309	MmelesAM00	Yes
Leishmania chancei	Mundinia	MHOM/GH/2012/GH11	Ghana	KP054396.1	LchaKP96	Homo sapiens	EF488201.1:14750	HsapiensEF01	Yes
Leishmania enriettii	Mundinia	MCAV/BR/45/LV90	NA	AF151727.1	LenrAF27	Homo sapiens	EF488201.1:14750	HsapiensEF01	Yes
Leishmania sp. siamensis	Mundinia	MHOM/TH/2010/PCM2	Thailand	KM820664.1	LsiaKM64	Homo sapiens	EF488201.1:14750	HsapiensEF01	Yes
Leishmania macropodum	Mundinia	NA	NA	NA	NA	NA	NA	NA
Leishmania martiniquensis	Mundinia	MHOM/MQ/1992/MAR1	Thailand	KM820663.1	LmarKM63	Homo sapiens	EF488201.1:14750	HsapiensEF01	Yes
Leishmania orientalis	Mundinia	LSCM4	Thailand	MG731232.1	LoriMG32	Homo sapiens	EF488201.1:14750	HsapiensEF01	Yes
Leishmania procaviensis	Mundinia	MPRV/NA/1975/253;LV425	Namibia	OP715860	LproOP60	Procavia capensis	KM245022.1	PcapKM22	Yes
Leishmania adleri	Sauroleishmania	RLIZ/KE/XX/LV30	NA	AF009153	LadlAF53	Latastia longicaudata	JX962946.1	LlongiJX46	Yes
Leishmania gymnodactyli	Sauroleishmania	RGEC/SU/XX/LV247	NA	AF009159.1	LgymAF59	Tenuidactylus caspius	EU589187.1	CcasEU87
Leishmania hoogstraali	Sauroleishmania	RLIZ/SD/XX/LV31	NA	AF009162.1	LhooAF62	Hemidactylus bowringii	KM508815.1:14094-15227	HbowKM15	Yes
Leishmania tarentolae	Sauroleishmania	RTAR/DZ/39/LV414	NA	AF009166.1	LtarAF66	Tarentola mauritanica	EU443255.1:14103-15225	TmauriEU55	Yes
Leishmania colombiensis	Viannia	IHAR/CO/1996/CL500	NA	KM820662.1	LcolKM62	Homo sapiens	EF488201.1:14750		No
Leishmania braziliensis	Viannia	MHOM/BR/2017/BCN-972	Spain	MT498962.1	LbraMT62	Homo sapiens	EF488201.1:14750	HsapiensEF01	Yes
Leishmania guyanensis	Viannia	MHOM/EC/2016/BCN-885	Spain	MT498956.1	LguyMT56	Homo sapiens	EF488201.1:14750	HsapiensEF01	Yes
Leishmania lainsoni	Viannia	MCUN/BR/85/M9342	NA	KT959092.1	LlaiKT92	Homo sapiens	EF488201.1:14750	HsapiensEF01	Yes
Leishmania naiffi	Viannia	MDAS/BR/79/M5533	NA	KT959091.1	LnaiKT91	Homo sapiens	EF488201.1:14750	HsapiensEF01	Yes
Leishmania panamensis	Viannia	MHOM/PA/XX/CIDEP004	NA	AF009165.1	LpanAF65	Homo sapiens	EF488201.1:14750	HsapiensEF01	Yes
Leishmania peruviana	Viannia	MHOM/PE/1990/LCA08	NA	KT959095.1	LperKT95	Homo sapiens	EF488201.1:14750	HsapiensEF01	Yes
Endotrypanum monterogeii	NA	NA		AF009158.1	Emonteroii	Petromyzon marinus	NC_001626 .1	PmarinusNC26	No
