# Supplementary material for: Partners in time: Cospeciation and host-switching shape the evolution of Leishmania parasites
Source: PLoS Negl Trop Dis. 2025 Dec 23;19(12):e0013814. doi: 10.1371/journal.pntd.0013814 (PMC12725659; doi:10.1371/journal.pntd.0013814)
Supplement: S3 Table — (XLSX) [file pntd.0013814.s003.xlsx]

## Sheet: Sheet1
Leishmania spp.	Subgenus	Total	2010	2011	2012	2013	2014	2015	2016	2017	2018	2019	2020	2021	2022	2023	2024
Leishmania aethiopica	Leishmania	112	8	6	2	6	7	5	6	8	2	12	10	13	7	8	12
Leishmania amazonensis	Leishmania	2623	147	138	140	148	181	170	177	207	208	222	214	199	161	161	150
Leishmania arabica	Leishmania	0	0	0	0	0	0	0	0	0	0	0	0	0	0	0	0
Leishmania donovani	Leishmania	4073	240	280	273	245	306	280	300	304	292	263	303	272	237	236	242
Leishmania ellisi	Leishmania	1	0	0	0	0	0	0	0	0	0	0	0	0	0	1	0
Leishmania garnhami	Leishmania	4	3	0	0	0	0	0	0	0	0	0	0	0	0	1	0
Leishmania infantum	Leishmania	4714	181	213	253	300	337	264	334	348	384	359	411	391	358	287	294
Leishmania infantum (chagasi)	Leishmania	4909	218	249	281	324	354	273	340	352	390	364	417	395	361	292	299
Leishmania major	Leishmania	4755	312	302	331	318	343	302	342	306	331	300	346	378	304	269	271
Leishmania mexicana	Leishmania	1266	89	80	89	78	88	76	83	100	89	98	104	89	72	66	65
Leishmania tropica	Leishmania	1047	42	43	54	57	69	60	78	72	88	88	95	95	93	59	54
Leishmania turanica	Leishmania	38	6	2	1	1	7	1	1	2	0	2	0	3	7	3	2
Leishmania chancei	Mundinia	2	0	0	0	0	0	0	0	0	0	0	0	0	0	1	1
Leishmania enriettii	Mundinia	24	0	1	1	2	3	1	2	4	2	1	2	3	1	1	0
Leishmania macropodum	Mundinia	10	0	0	0	0	0	0	0	2	1	1	3	0	1	1	1
Leishmania martiniquensis	Mundinia	84	0	0	0	0	3	5	3	8	7	8	9	9	10	9	13
Leishmania orientalis	Mundinia	85	3	2	2	3	3	10	3	3	5	7	6	6	11	8	13
Leishmania procaviensis	Mundinia	2	0	0	0	0	0	0	0	0	0	0	0	0	0	2	0
Leishmania adleri	Sauroleishmania	7	0	0	0	0	0	0	1	1	0	0	0	0	1	4	0
Leishmania gymnodactyli	Sauroleishmania	1	0	0	0	0	0	0	0	0	0	0	0	0	0	1	0
Leishmania hoogstraali	Sauroleishmania	2	0	0	0	0	0	0	0	0	0	0	0	0	0	1	1
Leishmania tarentolae	Sauroleishmania	248	16	15	15	14	12	22	2	21	16	18	21	20	20	17	19
Leishmania braziliensis	Viannia	1648	77	83	98	114	108	125	121	144	121	126	132	121	103	92	83
Leishmania guyanensis	Viannia	330	17	21	16	23	2	28	34	3	31	31	26	29	28	24	17
Leishmania lainsoni	Viannia	65	5	1	3	4	1	3	8	8	4	5	7	5	3	4	4
Leishmania naiffi	Viannia	63	6	3	6	2	3	6	6	3	4	6	4	3	6	5
Leishmania panamensis	Viannia	551	28	32	24	33	33	43	45	41	42	48	42	42	38	35	25
Leishmania peruviana	Viannia	52	7	6	5	5	4	4	2	3	2	1	5	2	1	2	3
		26716
