# Supplementary material for: Partners in time: Cospeciation and host-switching shape the evolution of Leishmania parasites
Source: PLoS Negl Trop Dis. 2025 Dec 23;19(12):e0013814. doi: 10.1371/journal.pntd.0013814 (PMC12725659; doi:10.1371/journal.pntd.0013814)
Supplement: S4 Table — (XLSX) [file pntd.0013814.s004.xlsx]

## Sheet: Sheet1
Leishmania spp.	Subgenus	Genomes	Total	hsp70	kDNA	cytb	cox1	RNA polymerase II	18S	ITS1	5,8S	ITS2
Leishmania aethiopica	Leishmania	2	305	19	0	3	1	18	22	18	24	0
Leishmania amazonensis	Leishmania	5	3768	30	187	18	1	7	30	10	120	3
Leishmania arabica	Leishmania	1	66	0	0	2	1	1	0	2	2	1
Leishmania donovani	Leishmania	12	13931	434	279	175	23	137	163	533	509	181
Leishmania ellisi	Leishmania	0	6	0	0	0	0	1	1	0	1	0
Leishmania garnhami	Leishmania	0	16	1	0	2	0	0	1	1	1	0
Leishmania infantum	Leishmania	41	33342	395	624	57	39	48	447	993	957	388
Leishmania infantum (chagasi)	Leishmania	4	10405	5	204	1	0	0	14	34	7	1
Leishmania major	Leishmania	7	33549	143	62	34	0	69	76	605	560	167
Leishmania mexicana	Leishmania	2	9417	22	10	89	0	14	23	54	54	30
Leishmania tropica	Leishmania	5	2904	165	0	181	0	37	89	703	604	143
Leishmania turanica	Leishmania	1	339	6	0	32	0	9	2	30	30	15
Leishmania chancei	Mundinia	0	9	0	0	0	0	3	0	0	0	0
Leishmania enriettii	Mundinia	2	8606	1	1	1	0	2	2	1	0	0
Leishmania macropodum	Mundinia	0	2	1	0	0	0	0	1	0	0	0
Leishmania martiniquensis	Mundinia	2	8139	8	0	3	0	4	24	64	36	0
Leishmania orientalis	Mundinia	2	8353	0	0	0	0	1	0	5	1	0
Leishmania procaviensis	Mundinia	0	4	0	0	0	0	1	0	1	0	0
Leishmania adleri	Sauroleishmania	1	18	1	0	1	0	1	1	4	5	3
Leishmania gymnodactyli	Sauroleishmania	0	13	1	2	0	0	2	1	0	0	0
Leishmania hoogstraali	Sauroleishmania	0	14	1	0	0	0	2	2	0	0	0
Leishmania tarentolae	Sauroleishmania	3	521	8	2	31	0	1	3	20	19	3
Leishmania braziliensis	Viannia	13	22859	276	561	156	8	21	48	155	180	33
Leishmania guyanensis	Viannia	5	5234	123	520	220	16	6	19	29	32	14
Leishmania lainsoni	Viannia	1	481	2	279	34	3	2	12	11	13	3
Leishmania naiffi	Viannia	2	490	22	217	6	2	2	6	6	10	4
Leishmania panamensis	Viannia	4	8951	131	23	98	2	9	13	21	20	11
Leishmania peruviana	Viannia	2	239	10	0	36	3	2	5	2	5	0
Total number of sequences/genomes				1805	2971	1180	99	400	1005	3302	3190	1000
Number of species represented				17	13	18	8	19	19	20	19	14
